# Supplementary material for: Insights into the phylogenetic relationships and species boundaries of the Myricaria squamosa complex (Tamaricaceae) based on the complete chloroplast genome
Source: PeerJ. 2023 Dec 11;11:e16642. doi: 10.7717/peerj.16642 (PMC10720482; doi:10.7717/peerj.16642)
Supplement: Supplemental Information 3 [file peerj-11-16642-s003.xlsx]

## Sheet: Sheet1
Table S2. The GC contents of three positions of codons (GC1, GC2 and GC3), ENC and GC3s statistics in the six plastomes of Myricaria.
Genes	M. squamosa complex P2 (OP778389)							M. squamosa complex P1 (OP778402)							M. elegans (OP778417)							M. laxiflora (OP778385)							M. rosea (OP778411)							M. wardii (OP778414)
	codon No.	GC1	GC2	GC3	GC_all	ENC	GC3s	codon No.	GC1	GC2	GC3	GC_all	ENC	GC3s	codon No.	GC1	GC2	GC3	GC_all	ENC	GC3s	codon No.	GC1	GC2	GC3	GC_all	ENC	GC3s	codon No.	GC1	GC2	GC3	GC_all	ENC	GC3s	codon No.	GC1	GC2	GC3	GC_all	ENC	GC3s
psbA	354	0.4944	0.4322	0.322	0.4162	39.33	0.323	354	0.4944	0.4322	0.322	0.4162	39.33	0.323	354	0.4944	0.4322	0.322	0.4162	39.08	0.323	354	0.4944	0.4322	0.322	0.4162	39.33	0.323	354	0.4944	0.4322	0.3192	0.4153	39.39	0.32	354	0.4944	0.4322	0.3164	0.4143	39.45	0.317
matK	504	0.3869	0.2996	0.2361	0.3075	46.63	0.237	504	0.3869	0.2996	0.2381	0.3082	46.7	0.239	504	0.3929	0.3036	0.2421	0.3128	46.32	0.243	504	0.3829	0.2996	0.2361	0.3062	46.62	0.237	504	0.3889	0.3016	0.246	0.3122	46.68	0.247	504	0.3889	0.3016	0.246	0.3122	46.68	0.247
atpA	508	0.5531	0.4035	0.2421	0.3996	44.64	0.242	508	0.5531	0.4035	0.2421	0.3996	44.64	0.242	508	0.5531	0.4016	0.248	0.4009	44.63	0.248	508	0.5531	0.4035	0.2382	0.3983	44.43	0.238	508	0.5492	0.4035	0.2441	0.399	44.2	0.244	508	0.5492	0.4035	0.2441	0.399	44.2	0.244
atpF	185	0.4541	0.3297	0.3081	0.364	41.26	0.306	185	0.4541	0.3297	0.3081	0.364	41.26	0.306	185	0.4486	0.3297	0.3081	0.3622	41.56	0.307	185	0.4541	0.3297	0.3081	0.364	41.26	0.306	185	0.4541	0.3297	0.3081	0.364	41.26	0.306	185	0.4541	0.3297	0.3081	0.364	41.26	0.306
atpI	248	0.4919	0.3669	0.254	0.371	47.48	0.251	248	0.4919	0.3669	0.254	0.371	47.48	0.251	248	0.504	0.3669	0.2581	0.3763	47.74	0.255	248	0.4919	0.3669	0.254	0.371	47.48	0.251	248	0.496	0.3669	0.254	0.3723	47.44	0.251	248	0.496	0.3669	0.254	0.3723	47.44	0.251
rps2	237	0.443	0.4346	0.27	0.3826	49.15	0.281	237	0.443	0.4346	0.2743	0.384	48.58	0.286	237	0.443	0.4346	0.2658	0.3812	48.58	0.277	237	0.443	0.4346	0.27	0.3826	49.15	0.281	237	0.443	0.4304	0.27	0.3812	49.02	0.281	237	0.443	0.4304	0.27	0.3812	49.02	0.281
rpoC2	1376	0.4535	0.3757	0.2754	0.3682	46.85	0.273	1376	0.4528	0.3757	0.274	0.3675	46.65	0.271	1376	0.4564	0.3765	0.2776	0.3702	46.89	0.274	1364	0.4553	0.3776	0.2757	0.3695	47.22	0.273	1376	0.4542	0.3779	0.2696	0.3672	46.62	0.267	1376	0.4542	0.3765	0.2689	0.3665	46.53	0.266
rpoC1	681	0.4949	0.3671	0.2423	0.3681	44.55	0.247	681	0.4963	0.3671	0.2423	0.3686	44.55	0.247	681	0.4993	0.3671	0.2423	0.3696	44.4	0.247	681	0.4963	0.3671	0.2408	0.3681	44.43	0.245	681	0.4963	0.3656	0.2423	0.3681	44.44	0.247	681	0.4963	0.3656	0.2423	0.3681	44.44	0.247
rpoB	1071	0.5033	0.3725	0.2773	0.3844	46.36	0.277	1071	0.5042	0.3725	0.2754	0.3841	45.96	0.275	1071	0.5033	0.3735	0.2754	0.3841	46.19	0.276	1071	0.5042	0.3725	0.2754	0.3841	45.95	0.275	1071	0.5042	0.3725	0.2736	0.3834	45.96	0.273	1071	0.5042	0.3735	0.2736	0.3838	46.01	0.273
psbD	354	0.5254	0.4322	0.2938	0.4171	44.63	0.293	354	0.5254	0.4322	0.2938	0.4171	44.63	0.293	354	0.5254	0.4322	0.291	0.4162	44.85	0.29	354	0.5254	0.4322	0.291	0.4162	44.61	0.29	354	0.5254	0.4322	0.2881	0.4153	44.61	0.287	354	0.5254	0.4322	0.291	0.4162	44.79	0.29
psbC	474	0.5401	0.4599	0.3207	0.4402	45.4	0.319	474	0.5401	0.4599	0.3207	0.4402	45.4	0.319	474	0.5401	0.4599	0.3228	0.4409	45.57	0.321	474	0.5401	0.4599	0.3207	0.4402	45.4	0.319	474	0.5401	0.4599	0.3249	0.4416	45.65	0.323	474	0.5401	0.4599	0.3249	0.4416	45.65	0.323
psaB	735	0.4898	0.4299	0.3075	0.4091	46.68	0.307	735	0.4898	0.4299	0.3075	0.4091	35.17	0.307	735	0.4912	0.4299	0.3075	0.4095	34.44	0.307	735	0.4898	0.4299	0.3088	0.4095	35.17	0.309	581	0.5164	0.4182	0.2754	0.4033	35.17	0.286	735	0.4912	0.4299	0.3061	0.4091	35.17	0.306
psaA	751	0.5246	0.4368	0.3049	0.4221	45.82	0.304	751	0.5246	0.4368	0.3036	0.4217	46.68	0.303	751	0.5246	0.4368	0.3009	0.4208	46.62	0.299	751	0.5246	0.4368	0.3036	0.4217	46.84	0.303	751	0.526	0.4368	0.3036	0.4221	47.2	0.303	751	0.526	0.4368	0.3036	0.4221	46.72	0.303
ycf3	169	0.4793	0.3905	0.3314	0.4004	45.53	0.327	169	0.4793	0.3905	0.3314	0.4004	45.81	0.327	169	0.4793	0.3905	0.3373	0.4024	44.46	0.333	169	0.4793	0.3905	0.3314	0.4004	45.72	0.327	169	0.4793	0.3905	0.3314	0.4004	45.64	0.327	169	0.4793	0.3905	0.3314	0.4004	45.64	0.327
rps4	202	0.5099	0.3713	0.2574	0.3795	46.38	0.256	202	0.5099	0.3713	0.2574	0.3795	45.53	0.256	202	0.5149	0.3713	0.2624	0.3828	46.3	0.262	202	0.5099	0.3713	0.2574	0.3795	45.53	0.256	202	0.5149	0.3713	0.2624	0.3828	45.53	0.262	202	0.5149	0.3713	0.2574	0.3812	45.53	0.256
ndhJ	159	0.5031	0.3711	0.2767	0.3836	40.73	0.271	159	0.5031	0.3711	0.2767	0.3836	46.38	0.271	159	0.5031	0.3711	0.283	0.3857	46.5	0.277	159	0.5031	0.3711	0.2767	0.3836	46.38	0.271	159	0.5031	0.3711	0.2767	0.3836	46.41	0.271	159	0.5031	0.3711	0.283	0.3857	46.21	0.277
ndhK	250	0.428	0.412	0.284	0.3747	49.42	0.287	250	0.428	0.412	0.284	0.3747	40.73	0.287	250	0.428	0.412	0.288	0.376	40.93	0.292	250	0.428	0.412	0.28	0.3733	40.73	0.283	246	0.4309	0.4187	0.2846	0.378	40.64	0.292	250	0.428	0.412	0.284	0.3747	40.93	0.287
ndhC	121	0.4793	0.3223	0.2397	0.3471	47.99	0.235	121	0.4793	0.3306	0.2397	0.3499	49.42	0.233	121	0.4793	0.3306	0.2397	0.3499	49.56	0.233	121	0.4793	0.3306	0.2397	0.3499	48.81	0.233	121	0.4793	0.3306	0.2397	0.3499	49.45	0.233	121	0.4793	0.3306	0.2397	0.3499	49.35	0.233
atpE	131	0.5038	0.4046	0.2901	0.3995	47.2	0.288	131	0.5038	0.4046	0.2901	0.3995	47.99	0.288	131	0.4962	0.4046	0.2977	0.3995	47.99	0.298	131	0.5038	0.4046	0.2901	0.3995	47.99	0.288	131	0.5038	0.4046	0.2748	0.3944	47.99	0.272	131	0.5038	0.4046	0.2748	0.3944	47.99	0.272
atpB	499	0.5611	0.4168	0.2645	0.4142	46.57	0.268	499	0.5611	0.4168	0.2645	0.4142	47.2	0.268	499	0.5611	0.4168	0.2605	0.4128	49.16	0.264	499	0.5591	0.4148	0.2665	0.4135	47.2	0.27	499	0.5611	0.4168	0.2605	0.4128	48.23	0.264	499	0.5611	0.4168	0.2645	0.4142	48.23	0.268
rbcL	476	0.5714	0.437	0.2962	0.4349	46.08	0.299	476	0.5714	0.4349	0.2962	0.4342	46.57	0.299	476	0.5735	0.437	0.2983	0.4363	46.53	0.301	476	0.5714	0.437	0.2962	0.4349	47.03	0.299	476	0.5714	0.437	0.3004	0.4363	46.44	0.303	476	0.5714	0.437	0.2983	0.4356	46.55	0.301
accD	507	0.3964	0.3787	0.286	0.3537	42.64	0.278	507	0.3984	0.3807	0.2899	0.3563	45.96	0.283	516	0.4012	0.376	0.2888	0.3553	46.08	0.281	507	0.3984	0.3787	0.286	0.3544	46.08	0.278	516	0.4012	0.374	0.2868	0.354	46.19	0.279	516	0.4012	0.374	0.2868	0.354	46.09	0.279
ycf4	185	0.4432	0.4108	0.3081	0.3874	49.11	0.317	185	0.4432	0.4108	0.3081	0.3874	43.47	0.317	185	0.4486	0.4162	0.3081	0.391	43.75	0.317	185	0.4432	0.4108	0.3135	0.3892	42.78	0.322	185	0.4432	0.4108	0.2973	0.3838	43.58	0.306	185	0.4432	0.4108	0.3027	0.3856	43.58	0.311
cemA	230	0.3652	0.2652	0.3217	0.3174	40.71	0.323	230	0.3609	0.2652	0.3217	0.3159	49.11	0.323	233	0.3605	0.2618	0.3133	0.3119	48.78	0.315	233	0.3605	0.2618	0.3219	0.3147	49.11	0.323	230	0.3609	0.2652	0.3087	0.3116	48.8	0.31	230	0.3609	0.2652	0.3087	0.3116	49.28	0.31
petA	323	0.5232	0.3591	0.2879	0.3901	48.44	0.282	323	0.5232	0.3591	0.2879	0.3901	40.64	0.282	323	0.5232	0.3591	0.2848	0.3891	40.68	0.279	323	0.5201	0.3591	0.2879	0.3891	40.67	0.282	323	0.517	0.3591	0.291	0.3891	40	0.285	323	0.517	0.3591	0.291	0.3891	40	0.285
rps18	102	0.3529	0.4118	0.2549	0.3399	47.83	0.245	102	0.3529	0.4118	0.2549	0.3399	48.4	0.245	102	0.3529	0.4216	0.2549	0.3431	48.37	0.245	102	0.3529	0.4118	0.2549	0.3399	48.44	0.245	102	0.3529	0.4216	0.2549	0.3431	48.36	0.245	102	0.3529	0.4216	0.2549	0.3431	48.36	0.245
rpl20	129	0.4109	0.3876	0.2403	0.3463	44.06	0.237	129	0.4109	0.3876	0.2403	0.3463	47.83	0.237	129	0.4109	0.3798	0.2558	0.3488	46.14	0.254	129	0.4109	0.3876	0.2403	0.3463	47.83	0.237	129	0.4031	0.3798	0.2481	0.3437	46.14	0.248	129	0.4031	0.3798	0.2481	0.3437	46.14	0.248
clpP	197	0.5736	0.3706	0.2944	0.4129	45.98	0.288	197	0.5736	0.3706	0.2893	0.4112	44.06	0.283	197	0.5736	0.3706	0.2893	0.4112	42.88	0.283	197	0.5736	0.3706	0.2893	0.4112	44.06	0.283	197	0.5736	0.3706	0.2893	0.4112	42.83	0.283	197	0.5736	0.3706	0.2944	0.4129	42.83	0.288
psbB	509	0.5442	0.4617	0.2672	0.4244	43.7	0.271	509	0.5442	0.4617	0.2672	0.4244	45.61	0.271	509	0.5442	0.4617	0.277	0.4276	46.07	0.281	509	0.5442	0.4617	0.2672	0.4244	45.61	0.271	509	0.5442	0.4617	0.2711	0.4257	46.07	0.275	509	0.5442	0.4617	0.2711	0.4257	46.16	0.275
petB	216	0.4954	0.412	0.2778	0.3951	39.02	0.274	216	0.4954	0.412	0.2778	0.3951	43.7	0.274	216	0.4954	0.412	0.2778	0.3951	44.62	0.274	216	0.4954	0.412	0.2778	0.3951	43.7	0.274	216	0.4954	0.412	0.2778	0.3951	43.83	0.274	216	0.4954	0.412	0.2731	0.3935	43.83	0.27
petD	161	0.5093	0.3851	0.2112	0.3685	39.3	0.214	161	0.5093	0.3851	0.2112	0.3685	39.02	0.214	161	0.5093	0.3851	0.2112	0.3685	39.02	0.214	161	0.5093	0.3851	0.2112	0.3685	39.02	0.214	161	0.5093	0.3851	0.2112	0.3685	39.02	0.214	161	0.5093	0.3851	0.2112	0.3685	38.96	0.214
rpoA	338	0.4379	0.3195	0.2278	0.3284	44.82	0.227	338	0.4379	0.3166	0.2278	0.3274	39.3	0.227	338	0.4438	0.3166	0.2367	0.3323	34.8	0.236	338	0.4379	0.3166	0.2308	0.3284	39.3	0.23	338	0.432	0.3166	0.2278	0.3254	39.3	0.227	338	0.4349	0.3166	0.2249	0.3254	39.3	0.224
rps11	139	0.5252	0.5612	0.1871	0.4245	38.2	0.177	139	0.5252	0.5612	0.2014	0.4293	44.27	0.192	139	0.5252	0.5612	0.1942	0.4269	44.7	0.185	139	0.5252	0.5612	0.1942	0.4269	44.9	0.185	139	0.5252	0.5612	0.1942	0.4269	44.03	0.185	139	0.5252	0.5612	0.1942	0.4269	44.17	0.185
rps8	135	0.4222	0.4148	0.2074	0.3481	37.42	0.206	135	0.4222	0.4148	0.2074	0.3481	38.91	0.206	135	0.4222	0.4148	0.2074	0.3481	38.2	0.205	135	0.4222	0.4148	0.2	0.3457	38.2	0.198	135	0.4296	0.4148	0.2074	0.3506	38.2	0.205	135	0.4296	0.4148	0.2074	0.3506	38.2	0.205
rpl14	123	0.5285	0.374	0.3008	0.4011	50.29	0.314	123	0.5285	0.374	0.3008	0.4011	37.42	0.314	123	0.5285	0.374	0.3008	0.4011	36.84	0.314	123	0.5285	0.374	0.3008	0.4011	37.3	0.314	123	0.5285	0.374	0.3008	0.4011	37.24	0.314	123	0.5285	0.374	0.3008	0.4011	37.24	0.314
rpl16	136	0.5	0.5294	0.2279	0.4191	34.75	0.236	136	0.5	0.5294	0.2279	0.4191	50.29	0.236	136	0.5	0.5294	0.2279	0.4191	50.06	0.236	136	0.5	0.5294	0.2279	0.4191	50.29	0.236	136	0.5	0.5294	0.2279	0.4191	49.74	0.236	136	0.5	0.5294	0.2279	0.4191	49.74	0.236
rps3	219	0.4749	0.347	0.2374	0.3531	51.36	0.233	219	0.4703	0.347	0.2374	0.3516	34.75	0.234	219	0.4703	0.3425	0.2374	0.3501	34.75	0.233	219	0.4749	0.347	0.2374	0.3531	34.75	0.233	219	0.4703	0.3425	0.242	0.3516	34.75	0.239	219	0.4703	0.3425	0.242	0.3516	34.75	0.239
rpl22	132	0.4242	0.3636	0.2576	0.3485	45.96	0.258	132	0.4242	0.3636	0.2576	0.3485	51.66	0.258	132	0.4318	0.3864	0.2652	0.3611	51.05	0.266	132	0.4242	0.3636	0.2576	0.3485	51.36	0.258	132	0.4318	0.3561	0.2803	0.3561	51.21	0.279	132	0.4318	0.3636	0.2803	0.3586	51.21	0.279
rpl2	275	0.5091	0.4873	0.3091	0.4352	49.41	0.313	275	0.5091	0.4873	0.3091	0.4352	45.96	0.313	275	0.5091	0.4873	0.3127	0.4364	49.21	0.317	275	0.5091	0.4873	0.3127	0.4364	45.96	0.317	275	0.5091	0.4873	0.3055	0.4339	46.88	0.309	275	0.5091	0.4873	0.3055	0.4339	46.77	0.309
ycf2	2287	0.4115	0.3428	0.3577	0.3706	50.64	0.357	2287	0.4115	0.3428	0.3577	0.3706	49.41	0.357	2287	0.4115	0.3428	0.362	0.3721	50.78	0.362	2287	0.4119	0.3424	0.3585	0.3709	49.49	0.358	2287	0.4097	0.3428	0.3585	0.3704	49.47	0.358	2287	0.4097	0.3428	0.3585	0.3704	49.47	0.358
ndhB	511	0.4149	0.3894	0.3053	0.3699	46.6	0.308	511	0.4149	0.3894	0.3053	0.3699	50.64	0.308	511	0.4149	0.3894	0.3072	0.3705	50.74	0.31	511	0.4149	0.3894	0.3053	0.3699	50.64	0.308	511	0.4129	0.3894	0.3053	0.3692	50.58	0.308	511	0.4129	0.3894	0.3053	0.3692	50.58	0.308
rps7	156	0.5321	0.4551	0.2179	0.4017	42.3	0.222	156	0.5321	0.4551	0.2179	0.4017	46.6	0.222	156	0.5321	0.4551	0.2179	0.4017	46.67	0.222	156	0.5321	0.4551	0.2179	0.4017	46.63	0.222	156	0.5321	0.4551	0.2115	0.3996	46.56	0.216	156	0.5321	0.4551	0.2115	0.3996	46.56	0.216
ndhF	744	0.3347	0.3535	0.2016	0.2966	39.44	0.202	744	0.3347	0.3535	0.203	0.297	42.3	0.204	744	0.336	0.3522	0.2016	0.2966	42.3	0.202	744	0.336	0.3535	0.203	0.2975	42.3	0.204	744	0.3374	0.3481	0.2083	0.2979	41.99	0.209	744	0.3387	0.3495	0.207	0.2984	41.99	0.208
ccsA	322	0.3292	0.3634	0.2329	0.3085	35.6	0.23	322	0.3292	0.3634	0.2267	0.3064	39.01	0.223	322	0.3261	0.3665	0.2422	0.3116	38.75	0.239	322	0.3261	0.3634	0.236	0.3085	39.1	0.233	322	0.3323	0.3602	0.2453	0.3126	39.12	0.242	322	0.3292	0.3602	0.2453	0.3116	38.92	0.242
ndhE	101	0.4059	0.3465	0.2277	0.3267	40.02	0.224	101	0.4059	0.3465	0.2277	0.3267	35.44	0.224	101	0.4059	0.3465	0.2178	0.3234	35.89	0.214	101	0.4059	0.3465	0.2376	0.33	35.62	0.235	101	0.4059	0.3465	0.2376	0.33	36.11	0.235	101	0.4059	0.3465	0.2376	0.33	36.18	0.235
ndhG	178	0.427	0.3146	0.2247	0.3221	43	0.226	178	0.427	0.3146	0.2247	0.3221	40.02	0.226	178	0.427	0.3146	0.2079	0.3165	39.67	0.209	178	0.4213	0.3146	0.2247	0.3202	41.09	0.226	178	0.427	0.3146	0.2135	0.3184	40.26	0.215	178	0.427	0.3146	0.2079	0.3165	40.26	0.209
ndhI	165	0.4364	0.3697	0.1879	0.3313	40.78	0.184	169	0.432	0.3669	0.1893	0.3294	43	0.187	169	0.432	0.3669	0.1893	0.3294	42.39	0.187	169	0.432	0.3669	0.1893	0.3294	43.13	0.187	169	0.432	0.3669	0.1893	0.3294	42.71	0.187	172	0.436	0.3721	0.1919	0.3333	42.47	0.188
ndhA	364	0.4313	0.3846	0.206	0.3407	42.14	0.208	364	0.4286	0.3846	0.206	0.3397	40.91	0.208	364	0.4313	0.3874	0.2115	0.3434	40.91	0.216	364	0.4313	0.3846	0.1978	0.3379	40.91	0.2	364	0.4341	0.3846	0.2088	0.3425	40.91	0.213	364	0.4341	0.3846	0.2088	0.3425	40.66	0.213
ndhH	394	0.4746	0.3706	0.2335	0.3596	42.9	0.239	394	0.4746	0.368	0.236	0.3596	42.07	0.241	394	0.4746	0.3706	0.231	0.3587	42.75	0.236	394	0.4746	0.3731	0.2386	0.3621	41.43	0.244	394	0.4721	0.3706	0.2335	0.3587	42.36	0.239	394	0.4721	0.3706	0.231	0.3579	42.36	0.237
ycf1	1831	0.3605	0.2747	0.237	0.2907	44.16	0.236	1831	0.361	0.2742	0.237	0.2907	43.74	0.236	1836	0.3617	0.2745	0.2473	0.2945	43.41	0.247	1831	0.3599	0.2753	0.2409	0.292	43.76	0.24	1834	0.3626	0.2759	0.2415	0.2933	43.55	0.241	1834	0.361	0.2743	0.2399	0.2917	43.51	0.239
rps14	0	0	0	0	0	0	0	101	0.4356	0.4752	0.2574	0.3894	44.14	0.263	101	0.4356	0.4752	0.2772	0.396	44.42	0.284	101	0.4356	0.4752	0.2574	0.3894	44.39	0.263	101	0.4356	0.4752	0.2574	0.3894	44.04	0.263	101	0.4356	0.4752	0.2574	0.3894	43.95	0.263
All	20594	0.4566	0.3761	0.2752	0.3693	46.15	0.275	20699	0.4565	0.3764	0.2751	0.3693	46.11	0.275	20716	0.4574	0.3767	0.2775	0.3706	46.3	0.277	20690	0.4565	0.3766	0.2754	0.3695	46.16	0.275	20553	0.4572	0.3756	0.2745	0.3691	46.21	0.275	20714	0.4566	0.3762	0.2753	0.3694	46.19	0.275
