# Supplementary material for: Insights into the phylogenetic relationships and species boundaries of the Myricaria squamosa complex (Tamaricaceae) based on the complete chloroplast genome
Source: PeerJ. 2023 Dec 11;11:e16642. doi: 10.7717/peerj.16642 (PMC10720482; doi:10.7717/peerj.16642)
Supplement: Supplemental Information 7 [file peerj-11-16642-s007.xlsx]

## Sheet: Sheet1
Table S6. Tandem repeat sequences identified in six representative plastomes of Myricaria.
Sample	No.	Repeat size	Repeat start-end	Location	Region	Copy number	Repeat unit sequence
M. elegans (GenBank: OP778417)	1	16	8295--8328	LSC	trnS-trnG	2.2	TATTTATATAATATTC
	2	11	8370--8416	LSC	trnS-trnG	4.1	AAATATATTAT
	3	23	8375--8424	LSC	trnS-trnG	2.2	TATTATAAAATAATTATAATATA
	4	15	33200--33235	LSC	trnT-psbD	2.4	TATATAACAAATAGA
	5	25	47502--47554	LSC	rps4-trnT	2	TATTATAATAATATCTTTTTTTATT
	6	10	60465--60504	LSC	accD-psaI	4.4	TTAGATATAA
	7	21	68736--68776	LSC	rps8	2	TAAATCCAAGCGACCATTTCT
	8	21	89752--89799	IRb	ycf2	2.3	TCTTTTTGTCCAAGTTACTTC
	9	9	92153--92218	IRb	ycf2	7.3	TATTGATGA
	10	27	92156--92221	IRb	ycf2	2.4	TGATGATATCGACGATATTGATGATAG
	11	65	109653--109784	IRb	trnN-ndhF	2	TACAAAAGAAAAGGGGAGGTTTGTGATGATTTTTCAATCTTTTCTACTAGGCAATCTAGTATCCT
	12	11	114727--114751	SSC	rpl32-trnL	2.3	ATCTAATAATT
	13	65	130286--130417	IRa	ycf1(overlap)-trnN	2	TAAGGATACTAGATTACCTAGTAGAAAAGATTGAAAAATCATCACAAACCCCCCCTTTTCTTTTG
	14	9	147852--147917	IRa	ycf2	7.3	ATATCATCA
	15	27	147852--147914	IRa	ycf2	2.3	ATATCATCACTATCACCAATATCATCA
M. laxiflora (GenBank: OP778385)	1	19	4455--4505	LSC	trnK-rps16	2.7	TTTTTATTAATTAGATTTA
	2	15	8275--8321	LSC	trnS-trnG	3.1	TATTTATATATATTC
	3	12	8349--8381	LSC	trnS-trnG	2.8	TATATTATAAAA
	4	12	8349--8392	LSC	trnS-trnG	3.8	TATATTATAATA
	5	19	8346--8394	LSC	trnS-trnG	2.5	TATTATATTATAAAATAAT
	6	23	8348--8400	LSC	trnS-trnG	2.3	TTATATTATAAAATAATTATAAT
	7	8	31697--31752	LSC	trnE-trnT	7.1	AATATAAT
	8	17	33152--33213	LSC	trnT-psbD	3.6	ATATATATAACAATTAG
	9	15	46047--46076	LSC	ycf3-trnS	2	ATCGTAATTTAAGTT
	10	25	47499--47551	LSC	rps4-trnT	2	TATTATAATAATATCTTTTTTTATT
	11	13	49875--49899	LSC	trnF-ndhJ	1.9	AAAATATATAAAA
	12	10	60347--60386	LSC	accD-psaI	4.4	TTAGATATAA
	13	21	68687--68727	LSC	rps18	2	TAAATCCAAGCGACCATTTCT
	14	21	89698--89745	IRb	ycf2	2.3	TCTTTTTGTCCAAGTTACTTC
	15	9	92099--92164	IRb	ycf2	7.3	TATTGATGA
	16	27	92102--92167	IRb	ycf2	2.4	TGATGATATCGACGATATTGATGATAG
	17	65	109458--109589	IRb	trnN-ndhF	2	TACAAAAGAAAAGGGGAGGTTTGTGATGATTTTTCAATCTTTTCTACTAGGCAATCTAGTATCCT
	18	19	110695--110743	SSC	ndhF	2.5	TTAAAAAAAAAGGAATAAA
	19	12	110712--110751	SSC	ndhF	3.3	TTAAAAAAAAAGGAATAAA
	20	16	113560--113593	SSC	ndhF-rpl32	2.1	TTTTTAATAATCATAA
	21	65	130036--130167	IRb	ycf1(overlap)-trnN	2	TAAGGATACTAGATTACCTAGTAGAAAAGATTGAAAAATCATCACAAACCCCCCCTTTTCTTTTG
	22	9	147461--147526	IRb	ycf2	7.3	ATATCATCA
	23	27	147461--147523	IRb	ycf2	2.3	ATATCATCACTATCACCAATATCATCA
M. squamosa complex P1 (GenBank: OP778402)	1	19	4453--4503	LSC	trnK-rps16	2.7	TTTTTATTAATTAGATTTA
	2	15	8266--8312	LSC	trnS-trnG	3.1	TATTTATATATATTC
	3	12	8340--8372	LSC	trnS-trnG	2.8	TATATTATAAAA
	4	12	8340--8383	LSC	trnS-trnG	3.8	TATATTATAATA
	5	19	8337--8385	LSC	trnS-trnG	2.5	TATTATATTATAAAATAAT
	6	23	8339--8391	LSC	trnS-trnG	2.3	TTATATTATAAAATAATTATAAT
	7	18	26822--26858	LSC	rpoB-trnC	2.1	AGAGGAAGTATAATAGAT
	8	17	32837--32898	LSC	trnT-psbD	3.6	ATATATATAACAATTAG
	9	25	47155--47207	LSC	rps4-trnT	2	TATTATAATAATATCTTTTTTTATT
	10	13	47786--47813	LSC	trnT-trnL	2.2	ATTATTATATAAG
	11	13	49546--49570	LSC	trnF-ndhJ	1.9	AAAATATATAAAA
	12	10	60110--60149	LSC	accD-psaI	4.4	TTAGATATAA
	13	21	68442--68482	LSC	rps18	2	TAAATCCAAGCGACCATTTCT
	14	21	89385--89432	IRb	ycf2	2.3	TCTTTTTGTCCAAGTTACTTC
	15	9	91786--91851	IRb	ycf2	7.3	TATTGATGA
	16	27	91789--91854	IRb	ycf2	2.4	TGATGATATCGACGATATTGATGATAG
	17	65	109144--109275	IRb	trnN-ndhF	2	TACAAAAGAAAAGGGGAGGTTTGTGATGATTTTTCAATCTTTTCTACTAGGCAATCTAGTATCCT
	18	20	110396--110433	SSC	ndhF	1.9	AATAAATAAAAAAAATAATT
	19	16	113247--113280	SSC	ndhF-rpl32	2.1	TTTTTAATAATCATAA
	20	65	129795--129926	IRa	ycf1 (overlap)-trnN	2	TAAGGATACTAGATTACCTAGTAGAAAAGATTGAAAAATCATCACAAACCCCCCCTTTTCTTTTG
	21	9	147219--147284	IRa	ycf2	7.3	ATATCATCA
	22	27	147219--147281	IRa	ycf2	2.3	ATATCATCACTATCACCAATATCATCA
M. squamosa complex P2 (GenBank: OP778389)	1	19	4433--4483	LSC	trnK-rps16	2.7	TTTTTATTAATTAGATTTA
	2	15	8268--8314	LSC	trnS-trnG	3.1	TATTTATATATATTC
	3	6	8340--8391	LSC	trnS-trnG	9	ATTATA
	4	23	8342--8393	LSC	trnS-trnG	2.3	TATATTATAATTATAATTATATA
	5	17	8340--8387	LSC	trnS-trnG	2.8	ATTATAATTATATTATA
	6	18	15262--15298	LSC	atpI-rps2	2.1	ACTCGAATAATAATTATA
	7	17	32855--32916	LSC	trnT-psbD	3.6	ATATATATAACAATTAG
	8	16	47142--47192	LSC	rps4-trnT	3.2	ATTATAAAATATTATT
	9	21	47171--47217	LSC	rps4-trnT	2.2	TTATTATAATAATATCTTTTT
	10	13	47798--47825	LSC	trnT-trnL	2.2	ATTATTATATAAG
	11	13	49543--49567	LSC	trnF-ndhJ	1.9	AAAATATATAAAA
	12	10	59878--59917	LSC	accD-psaI	4.4	TTAGATATAA
	13	10	68141--68170	LSC	rpl33-rps18	3	AGAATTTAAA
	14	21	68229--68269	LSC	rps18	2	TAAATCCAAGCGACCATTTCT
	15	21	89225--89272	IRb	ycf2	2.3	TCTTTTTGTCCAAGTTACTTC
	16	9	91626--91691	IRb	ycf2	7.3	TATTGATGA
	17	27	91629--91694	IRb	ycf2	2.4	TGATGATATCGACGATATTGATGATAG
	18	65	108990--109121	IRb	trnN-ndhF	2	TACAAAAGAAAAGGGGAGGTTTGTGATGATTTTTCAATCTTTTCTACTAGGCAATCTAGTATCCT
	19	19	110227--110275	SSC	ndhF	2.5	TTAAAAAAAAAGGAATAAA
	20	12	110244--110283	SSC	ndhF	3.3	AAATTAATAAAA
	21	16	113041--113074	SSC	ndhF-rpl32	2.1	TTTTTAATAATCATAA
	22	65	129581--129712	IRa	ycf1 (overlap)-trnN	2	TAAGGATACTAGATTACCTAGTAGAAAAGATTGAAAAATCATCACAAACCCCCCCTTTTCTTTTG
	23	9	147011--147076	IRa	ycf2	7.3	ATATCATCA
	24	27	147011--147073	IRa	ycf2	2.3	ATATCATCACTATCACCAATATCATCA
M. rosea (GenBank: OP778411)	1	19	4442--4492	LSC	trnK-rps16	2.7	TTTTTATTAATTAGATTTA
	2	13	8252--8297	LSC	trnS-trnG	3.6	TTTATATATTCTA
	3	25	8251--8309	LSC	trnS-trnG	2.4	TTTTATATATTCTATTTATATAATA
	4	15	8248--8319	LSC	trnS-trnG	5.1	TATTTATATATATTC
	5	23	8344--8393	LSC	trnS-trnG	2.2	TATTATAAAATAATTATAATATA
	6	15	8382--8414	LSC	trnS-trnG	2.2	TATATTTATATTCAA
	7	19	8470--8508	LSC	trnS-trnG	2	CTATAAATCGATAGAAAAT
	8	15	32986--33021	LSC	trnT-psbD	2.4	TATATAACAAATAGA
	9	21	47308--47353	LSC	rps4-trnT	2.2	TATTATAATAATATCTTTTTT
	10	13	49666--49690	LSC	trnF-ndhJ	1.9	AAAATATATAAAA
	11	10	60237--60276	LSC	accD-psaI	4.4	TTAGATATAA
	12	21	68533--68573	LSC	rps18	2	TAAATCCAAGCGACCATTTCT
	13	12	82244--82274	LSC	rpl16 intron	2.7	TTTATATAAAAT
	14	14	82271--82298	LSC	rpl16 intron	2	TATATTTATATTGT
	15	21	89548--89595	IRb	ycf2	2.3	TCTTTTTGTCCAAGTTACTTC
	16	9	91949--92014	IRb	ycf2	7.3	TATTGATGA
	17	27	91956--92017	IRb	ycf2	2.3	GATATCGACGATATTGATGATAGTGAC
	18	65	109444--109575	IRb	trnN-ndhF	2	TACAAAAGAAAAGGGGAGGTTTGTGATGATTTTTCAATCTTTTCTACTAGGCAATCTAGTATCCT
	19	20	110681--110729	SSC	ndhF	2.5	TTAATAAAAAAAGTAATAAA
	20	15	110703--110744	SSC	ndhF	2.9	AATAAAAAGATAATA
	21	16	113544--113577	SSC	ndhF-rpl32	2.1	TTTTTAATAATCATAA
	22	65	130070--130201	IRa	ycf1 (overlap)-trnN	2	TAAGGATACTAGATTACCTAGTAGAAAAGATTGAAAAATCATCACAAACCCCCCCTTTTCTTTTG
	23	9	147631--147696	IRa	ycf2	7.3	ATATCATCA
	24	27	147631--147693	IRa	ycf2	2.3	ATATCATCACTATCACCAATATCATCA
M. wardii (GenBank: OP778414)	1	15	8284--8330	LSC	trnS-trnG	3.1	TATTTATATATATTC
	2	11	8350--8396	LSC	trnS-trnG	4.1	AAATATATTAT
	3	23	8355--8404	LSC	trnS-trnG	2.2	TATTATAAAATAATTATAATATA
	4	19	8466--8504	LSC	trnS-trnG	2	CTATAAATCGATAGAAAAT
	5	15	33133--33168	LSC	trnT-psbD	2.4	TATATAACAAATAGA
	6	21	47431--47476	LSC	rps4-trnT	2.2	TATTATAATAATATCTTTTTT
	7	13	49778--49802	LSC	trnF-ndhJ	1.9	AAAATATATAAAA
	8	10	60368--60407	LSC	accD-psaI	4.4	TTAGATATAA
	9	19	68482--68520	LSC	rpl33-rps18	2.1	AAATCTTTTTATTATTTAT
	10	21	68688--68728	LSC	rps18	2	TAAATCCAAGCGACCATTTCT
	11	14	82409--82437	LSC	rpl16 intron	2.1	TTATATTTATATTG
	12	21	89687--89734	IRb	ycf2	2.3	TCTTTTTGTCCAAGTTACTTC
	13	9	92088--92153	IRb	ycf2	7.3	TATTGATGA
	14	27	92095--92156	IRb	ycf2	2.3	GATATCGACGATATTGATGATAGTGAC
	15	65	109592--109723	IRb	trnN-ndhF	2	TACAAAAGAAAAGGGGAGGTTTGTGATGATTTTTCAATCTTTTCTACTAGGCAATCTAGTATCCT
	16	19	110829--110877	SSC	ndhF	2.5	TTAAAAAAAAAGTAATAAA
	17	15	110851--110892	SSC	ndhF	2.9	AATAAAAAGATAATA
	18	16	113686--113719	SSC	ndhF-rpl32	2.1	TTTTTAATAATCATAA
	19	65	130212--130343	IRa	ycf1 (overlap)-trnN	2	TAAGGATACTAGATTACCTAGTAGAAAAGATTGAAAAATCATCACAAACCCCCCCTTTTCTTTTG
	20	9	147782--147847	IRa	ycf2	7.3	ATATCATCA
	21	27	147782--147844	IRa	ycf2	2.3	ATATCATCACTATCACCAATATCATCA
