# Supplementary material for: Insights into the phylogenetic relationships and species boundaries of the Myricaria squamosa complex (Tamaricaceae) based on the complete chloroplast genome
Source: PeerJ. 2023 Dec 11;11:e16642. doi: 10.7717/peerj.16642 (PMC10720482; doi:10.7717/peerj.16642)
Supplement: Supplemental Information 8 [file peerj-11-16642-s008.xlsx]

## Sheet: Sheet1
Table S7. Dispersed repeat sequences detected in six representative plastomes of Myricaria.
Sample	No.	Size (bp)	Type	Repeat 1			Repeat 2			E-Value
				Start Position	Location	Region	Start Position	Location	Region
M. elegans (GenBank: OP778417)	1	30	P	8113	trnS-GCU(partical:93.33%)	LSC	46392	trnS-GGA	LSC	5.88e-09
	2	44	P	30986	IGR(trnD-GUC,trnY-GUA)	LSC	30986	IGR(trnD-GUC,trnY-GUA)	LSC	1.86e-13
	3	34	C	32502	IGR(trnE-UUC,trnT-GGU)	LSC	37290	IGR(psbZ,trnG-GCC)	LSC	1.16e-07
	4	34	C	32502	IGR(trnE-UUC,trnT-GGU)	LSC	37292	IGR(psbZ,trnG-GCC)	LSC	1.16e-07
	5	34	F	32502	IGR(trnE-UUC,trnT-GGU)	LSC	37291	IGR(psbZ,trnG-GCC)	LSC	1.16e-07
	6	34	F	32502	IGR(trnE-UUC,trnT-GGU)	LSC	37293	IGR(psbZ,trnG-GCC)	LSC	1.16e-07
	7	34	P	32502	IGR(trnE-UUC,trnT-GGU)	LSC	37291	IGR(psbZ,trnG-GCC)	LSC	1.16e-07
	8	34	P	32502	IGR(trnE-UUC,trnT-GGU)	LSC	37293	IGR(psbZ,trnG-GCC)	LSC	1.16e-07
	9	40	R	32502	IGR(trnE-UUC,trnT-GGU)	LSC	37284	IGR(psbZ,trnG-GCC)	LSC	1.5e-09
	10	34	R	32502	IGR(trnE-UUC,trnT-GGU)	LSC	37292	IGR(psbZ,trnG-GCC)	LSC	1.16e-07
	11	36	C	37290	IGR(psbZ,trnG-GCC)	LSC	37291	IGR(psbZ,trnG-GCC)	LSC	1.44e-12
	12	34	C	37290	IGR(psbZ,trnG-GCC)	LSC	37293	IGR(psbZ,trnG-GCC)	LSC	2.3e-11
	13	32	C	37290	IGR(psbZ,trnG-GCC)	LSC	37295	IGR(psbZ,trnG-GCC)	LSC	3.67e-10
	14	30	C	37290	IGR(psbZ,trnG-GCC)	LSC	37297	IGR(psbZ,trnG-GCC)	LSC	5.88e-09
	15	35	F	37290	IGR(psbZ,trnG-GCC)	LSC	37292	IGR(psbZ,trnG-GCC)	LSC	5.74e-12
	16	33	F	37290	IGR(psbZ,trnG-GCC)	LSC	37294	IGR(psbZ,trnG-GCC)	LSC	9.19e-11
	17	31	F	37290	IGR(psbZ,trnG-GCC)	LSC	37296	IGR(psbZ,trnG-GCC)	LSC	1.47e-09
	18	36	P	37290	IGR(psbZ,trnG-GCC)	LSC	37290	IGR(psbZ,trnG-GCC)	LSC	1.44e-12
	19	34	P	37290	IGR(psbZ,trnG-GCC)	LSC	37290	IGR(psbZ,trnG-GCC)	LSC	2.3e-11
	20	32	P	37290	IGR(psbZ,trnG-GCC)	LSC	37290	IGR(psbZ,trnG-GCC)	LSC	3.67e-10
	21	30	P	37290	IGR(psbZ,trnG-GCC)	LSC	37290	IGR(psbZ,trnG-GCC)	LSC	5.88e-09
	22	37	R	37290	IGR(psbZ,trnG-GCC)	LSC	37290	IGR(psbZ,trnG-GCC)	LSC	3.59e-13
	23	35	R	37290	IGR(psbZ,trnG-GCC)	LSC	37290	IGR(psbZ,trnG-GCC)	LSC	5.74e-12
	24	33	R	37290	IGR(psbZ,trnG-GCC)	LSC	37290	IGR(psbZ,trnG-GCC)	LSC	9.19e-11
	25	31	R	37290	IGR(psbZ,trnG-GCC)	LSC	37290	IGR(psbZ,trnG-GCC)	LSC	1.47e-09
	26	36	P	37291	IGR(psbZ,trnG-GCC)	LSC	37291	IGR(psbZ,trnG-GCC)	LSC	1.44e-12
	27	35	R	37292	IGR(psbZ,trnG-GCC)	LSC	37292	IGR(psbZ,trnG-GCC)	LSC	5.74e-12
	28	34	P	37293	IGR(psbZ,trnG-GCC)	LSC	37293	IGR(psbZ,trnG-GCC)	LSC	2.3e-11
	29	33	R	37294	IGR(psbZ,trnG-GCC)	LSC	37294	IGR(psbZ,trnG-GCC)	LSC	9.19e-11
	30	32	P	37295	IGR(psbZ,trnG-GCC)	LSC	37295	IGR(psbZ,trnG-GCC)	LSC	3.67e-10
	31	31	R	37296	IGR(psbZ,trnG-GCC)	LSC	37296	IGR(psbZ,trnG-GCC)	LSC	1.47e-09
	32	30	P	37297	IGR(psbZ,trnG-GCC)	LSC	37297	IGR(psbZ,trnG-GCC)	LSC	5.88e-09
	33	42	F	44757	ycf3-intron1	LSC	121355	ndhA-intron1	SSC	2.72e-12
	34	39	F	44760	ycf3-intron1	LSC	99427	IGR(rps12,trnV-GAC)	IRb	1.5e-10
	35	39	P	44760	ycf3-intron1	LSC	140603	IGR(trnV-GAC-2,rps12-2)	IRa	1.5e-10
	36	48	P	61038	IGR(psaI,ycf4)	LSC	61038	IGR(psaI,ycf4)	LSC	8.69e-16
	37	40	P	68539	IGR(rpl33,rps18)	LSC	68539	IGR(rpl33,rps18)	LSC	3.94e-11
	38	44	P	74961	IGR(psbT,psbN)	LSC	74961	IGR(psbT,psbN)	LSC	1.86e-13
	39	38	P	77745	petD-intron1	LSC	77745	petD-intron1	LSC	8.97e-14
	40	40	F	99427	IGR(rps12,trnV-GAC)	IRb	121358	ndhA-intron1	SSC	5.61e-15
	41	67	F	109652	IGR(trnN-GUU,ndhF)	IRb	109717	IGR(trnN-GUU,ndhF)	IRb	6.19e-27
	42	67	P	109652	IGR(trnN-GUU,ndhF)	IRb	130285	ycf1(partical:64.18%)	IRa	6.19e-27
	43	50	F	109669	IGR(trnN-GUU,ndhF)	IRb	109734	IGR(trnN-GUU,ndhF)	IRb	8.02e-19
	44	50	P	109669	IGR(trnN-GUU,ndhF)	IRb	130285	ycf1(partical:86.00%)	IRa	8.02e-19
	45	67	P	109717	IGR(trnN-GUU,ndhF)	IRb	130350	IGR(ycf1,trnN-GUU-2)	IRa	6.19e-27
	46	50	P	109734	IGR(trnN-GUU,ndhF)	IRb	130350	IGR(ycf1,trnN-GUU-2)	IRa	8.02e-19
	47	40	P	121358	ndhA-intron1	SSC	140602	IGR(trnV-GAC-2,rps12-2)	IRa	5.61e-15
	48	67	F	130285	ycf1(partical:64.18%)	IRa	130350	IGR(ycf1,trnN-GUU-2)	IRa	6.19e-27
	49	51	F	130301	ycf1(partical:52.94%)	IRa	130366	IGR(ycf1,trnN-GUU-2)	IRa	2.05e-19
M. laxiflora (GenBank: OP778385)	1	67	F	109457	IGR(trnN-GUU,ndhF)	IRb	109522	IGR(trnN-GUU,ndhF)	IRb	6.17e-27
	2	67	P	109457	IGR(trnN-GUU,ndhF)	IRb	130035	ycf1(partical:64.18%)	IRa	6.17e-27
	3	67	P	109522	IGR(trnN-GUU,ndhF)	IRb	130100	IGR(ycf1,trnN-GUU-2)	IRa	6.17e-27
	4	67	F	130035	ycf1(partical:64.18%)	IRa	130100	IGR(ycf1,trnN-GUU-2)	IRa	6.17e-27
	5	51	F	130051	ycf1(partical:52.94%)	IRa	130116	IGR(ycf1,trnN-GUU-2)	IRa	2.04e-19
	6	50	F	109474	IGR(trnN-GUU,ndhF)	IRb	109539	IGR(trnN-GUU,ndhF)	IRb	7.98e-19
	7	50	P	109474	IGR(trnN-GUU,ndhF)	IRb	130035	ycf1(partical:86.00%)	IRa	7.98e-19
	8	50	P	109539	IGR(trnN-GUU,ndhF)	IRb	130100	IGR(ycf1,trnN-GUU-2)	IRa	7.98e-19
	9	48	P	60918	IGR(psaI,ycf4)	LSC	60918	IGR(psaI,ycf4)	LSC	8.65e-16
	10	40	F	99375	IGR(rps12,trnV-GAC)	IRb	121123	ndhA-intron1	SSC	5.58e-15
	11	40	P	121123	ndhA-intron1	SSC	140209	IGR(trnV-GAC-2,rps12-2)	IRa	5.58e-15
	12	44	P	30957	IGR(trnD-GUC,trnY-GUA)	LSC	30957	IGR(trnD-GUC,trnY-GUA)	LSC	1.86e-13
	13	44	P	74931	IGR(psbT,psbN)	LSC	74931	IGR(psbT,psbN)	LSC	1.86e-13
	14	37	R	37263	IGR(psbZ,trnG-GCC)	LSC	37263	IGR(psbZ,trnG-GCC)	LSC	3.57e-13
	15	36	P	37263	IGR(psbZ,trnG-GCC)	LSC	37263	IGR(psbZ,trnG-GCC)	LSC	1.43e-12
	16	36	C	37263	IGR(psbZ,trnG-GCC)	LSC	37264	IGR(psbZ,trnG-GCC)	LSC	1.43e-12
	17	36	P	37264	IGR(psbZ,trnG-GCC)	LSC	37264	IGR(psbZ,trnG-GCC)	LSC	1.43e-12
	18	42	F	44738	ycf3-intron1	LSC	121120	ndhA-intron1	SSC	2.7e-12
	19	35	R	37263	IGR(psbZ,trnG-GCC)	LSC	37263	IGR(psbZ,trnG-GCC)	LSC	5.72e-12
	20	35	F	37263	IGR(psbZ,trnG-GCC)	LSC	37265	IGR(psbZ,trnG-GCC)	LSC	5.72e-12
	21	35	R	37265	IGR(psbZ,trnG-GCC)	LSC	37265	IGR(psbZ,trnG-GCC)	LSC	5.72e-12
	22	34	P	37263	IGR(psbZ,trnG-GCC)	LSC	37263	IGR(psbZ,trnG-GCC)	LSC	2.29e-11
	23	34	C	37263	IGR(psbZ,trnG-GCC)	LSC	37266	IGR(psbZ,trnG-GCC)	LSC	2.29e-11
	24	34	P	37266	IGR(psbZ,trnG-GCC)	LSC	37266	IGR(psbZ,trnG-GCC)	LSC	2.29e-11
	25	40	P	68478	IGR(rpl33,rps18)	LSC	68478	IGR(rpl33,rps18)	LSC	3.92e-11
	26	33	R	37263	IGR(psbZ,trnG-GCC)	LSC	37263	IGR(psbZ,trnG-GCC)	LSC	9.15e-11
	27	33	F	37263	IGR(psbZ,trnG-GCC)	LSC	37267	IGR(psbZ,trnG-GCC)	LSC	9.15e-11
	28	33	R	37267	IGR(psbZ,trnG-GCC)	LSC	37267	IGR(psbZ,trnG-GCC)	LSC	9.15e-11
	29	39	F	44741	ycf3-intron1	LSC	99375	IGR(rps12,trnV-GAC)	IRb	1.49e-10
	30	39	P	44741	ycf3-intron1	LSC	140210	IGR(trnV-GAC-2,rps12-2)	IRa	1.49e-10
	31	32	P	37263	IGR(psbZ,trnG-GCC)	LSC	37263	IGR(psbZ,trnG-GCC)	LSC	3.66e-10
	32	32	C	37263	IGR(psbZ,trnG-GCC)	LSC	37268	IGR(psbZ,trnG-GCC)	LSC	3.66e-10
	33	32	P	37268	IGR(psbZ,trnG-GCC)	LSC	37268	IGR(psbZ,trnG-GCC)	LSC	3.66e-10
	34	41	P	29526	IGR(petN,psbM)	LSC	29526	IGR(petN,psbM)	LSC	4.02e-10
	35	31	R	37263	IGR(psbZ,trnG-GCC)	LSC	37263	IGR(psbZ,trnG-GCC)	LSC	1.46e-09
	36	31	F	37263	IGR(psbZ,trnG-GCC)	LSC	37269	IGR(psbZ,trnG-GCC)	LSC	1.46e-09
	37	31	R	37269	IGR(psbZ,trnG-GCC)	LSC	37269	IGR(psbZ,trnG-GCC)	LSC	1.46e-09
	38	30	P	8095	trnS-GCU(partical:93.33%)	LSC	46388	trnS-GGA	LSC	5.85e-09
	39	30	P	37263	IGR(psbZ,trnG-GCC)	LSC	37263	IGR(psbZ,trnG-GCC)	LSC	5.85e-09
	40	30	C	37263	IGR(psbZ,trnG-GCC)	LSC	37270	IGR(psbZ,trnG-GCC)	LSC	5.85e-09
	41	30	P	37270	IGR(psbZ,trnG-GCC)	LSC	37270	IGR(psbZ,trnG-GCC)	LSC	5.85e-09
	42	34	P	52849	IGR(ndhC,trnV-UAC)	LSC	52849	IGR(ndhC,trnV-UAC)	LSC	1.15e-07
	43	30	P	8356	IGR(trnS-GCU,trnG-UCC)	LSC	8358	IGR(trnS-GCU,trnG-UCC)	LSC	5.27e-07
	44	30	R	37262	IGR(psbZ,trnG-GCC)	LSC	37263	IGR(psbZ,trnG-GCC)	LSC	5.27e-07
	45	30	F	37262	IGR(psbZ,trnG-GCC)	LSC	37270	IGR(psbZ,trnG-GCC)	LSC	5.27e-07
	46	30	R	37270	IGR(psbZ,trnG-GCC)	LSC	37271	IGR(psbZ,trnG-GCC)	LSC	5.27e-07
	47	31	F	11709	IGR(atpA,atpF)	LSC	30578	IGR(psbM,trnD-GUC)	LSC	6.12e-06
	48	33	F	22242	rpoC1-intron1	LSC	82279	rpl16-intron1	LSC	1.35e-05
	49	33	P	58208	IGR(rbcL,accD)	LSC	58208	IGR(rbcL,accD)	LSC	1.35e-05
M. squamosa complex P1 (GenBank: OP778402)	1	67	F	109143	IGR(trnN-GUU,ndhF)	IRb	109208	IGR(trnN-GUU,ndhF)	IRb	6.15e-27
	2	67	P	109143	IGR(trnN-GUU,ndhF)	IRb	129794	ycf1	IRa	6.15e-27
	3	67	P	109208	IGR(trnN-GUU,ndhF)	IRb	129859	IGR(ycf1,trnN-GUU-2)	IRa	6.15e-27
	4	67	F	129794	ycf1(partical:64.18%)	IRa	129859	IGR(ycf1,trnN-GUU-2)	IRa	6.15e-27
	5	51	F	129810	ycf1(partical:52.94%)	IRa	129875	IGR(ycf1,trnN-GUU-2)	IRa	2.03e-19
	6	50	F	109160	IGR(trnN-GUU,ndhF)	IRb	109225	IGR(trnN-GUU,ndhF)	IRb	7.96e-19
	7	50	P	109160	IGR(trnN-GUU,ndhF)	IRb	129794	ycf1	IRa	7.96e-19
	8	50	P	109225	IGR(trnN-GUU,ndhF)	IRb	129859	IGR(ycf1,trnN-GUU-2)	IRa	7.96e-19
	9	48	P	60680	IGR(psaI,ycf4)	LSC	60680	IGR(psaI,ycf4)	LSC	8.62e-16
	10	40	F	99062	IGR(rps12,trnV-GAC)	IRb	120885	ndhA-intron1	SSC	5.57e-15
	11	40	P	120885	ndhA-intron1	SSC	139967	IGR(trnV-GAC-2,rps12-2)	IRa	5.57e-15
	12	44	P	30979	IGR(trnD-GUC,trnY-GUA)	LSC	30979	IGR(trnD-GUC,trnY-GUA)	LSC	1.85e-13
	13	42	F	44408	ycf3-intron1	LSC	120882	ndhA-intron1	SSC	2.7e-12
	14	39	F	44411	ycf3-intron1	LSC	99062	IGR(rps12,trnV-GAC)	IRb	1.49e-10
	15	39	P	44411	ycf3-intron1	LSC	139968	IGR(trnV-GAC-2,rps12-2)	IRa	1.49e-10
	16	41	P	29552	IGR(petN,psbM)	LSC	29552	IGR(petN,psbM)	LSC	4.01e-10
	17	38	P	68246	IGR(rpl33,rps18)	LSC	68246	IGR(rpl33,rps18)	LSC	5.64e-10
	18	30	P	8092	trnS-GCU(partical:93.33%)	LSC	46045	trnS-GGA(partical:78.95%)	LSC	5.84e-09
	19	34	P	52612	IGR(ndhC,trnV-UAC)	LSC	52612	trnV-UAC-exon2(partical:2.56%)	LSC	1.15e-07
	20	30	P	8347	IGR(trnS-GCU,trnG-UCC)	LSC	8349	IGR(trnS-GCU,trnG-UCC)	LSC	5.25e-07
	21	33	F	22244	rpoC1-intron1	LSC	82036	rpl16-intron1	LSC	1.34e-05
	22	33	P	57971	IGR(rbcL,accD)	LSC	57971	IGR(rbcL,accD)	LSC	1.34e-05
	23	32	F	91809	ycf2	IRb	91818	ycf2	IRb	4.89e-05
	24	32	P	91809	ycf2	IRb	147219	ycf2-2	IRa	4.89e-05
	25	32	P	91818	ycf2	IRb	147228	ycf2-2	IRa	4.89e-05
	26	32	F	147219	ycf2-2	IRa	147228	ycf2-2	IRa	4.89e-05
	27	31	F	8091	trnS-GCU(partical:90.32%)	LSC	36070	trnS-UGA(partical:94.00%)	LSC	0.000177
	28	31	F	9806	trnG-UCC-exon2	LSC	37041	trnG-GCC(partical:62.00%)	LSC	0.000177
	29	30	P	36071	trnS-UGA(partical:93.33%)	LSC	46045	trnS-GGA(partical:60.00%)	LSC	0.00064
	30	30	F	39261	psaB	LSC	41485	psaA	LSC	0.00064
	31	30	F	91788	ycf2	IRb	91815	ycf2	IRb	0.00064
	32	30	P	91788	ycf2	IRb	147224	ycf2-2	IRa	0.00064
	33	30	P	91815	ycf2	IRb	147251	ycf2-2	IRa	0.00064
	34	30	F	147224	ycf2-2	IRa	147251	ycf2-2	IRa	0.00064
M. squamosa complex P2 (GenBank: OP778389)	1	67	F	108989	IGR(trnN-GUU,ndhF)	IRb	109054	IGR(trnN-GUU,ndhF)	IRb	6.13e-27
	2	67	P	108989	IGR(trnN-GUU,ndhF)	IRb	129580	ycf1(partical:64.18%)	IRa	6.13e-27
	3	67	P	109054	IGR(trnN-GUU,ndhF)	IRb	129645	IGR(ycf1,trnN-GUU-2)	IRa	6.13e-27
	4	67	F	129580	ycf1(partical:64.18%)	IRa	129645	IGR(ycf1,trnN-GUU-2)	IRa	6.13e-27
	5	51	F	129596	ycf1(partical:52.94%)	IRa	129661	IGR(ycf1,trnN-GUU-2)	IRa	2.03e-19
	6	50	F	109006	IGR(trnN-GUU,ndhF)	IRb	109071	IGR(trnN-GUU,ndhF)	IRb	7.94e-19
	7	50	P	109006	IGR(trnN-GUU,ndhF)	IRb	129580	ycf1(partical:86.00%)	IRa	7.94e-19
	8	50	P	109071	IGR(trnN-GUU,ndhF)	IRb	129645	IGR(ycf1,trnN-GUU-2)	IRa	7.94e-19
	9	48	P	60448	IGR(psaI,ycf4)	LSC	60448	IGR(psaI,ycf4)	LSC	8.6e-16
	10	40	F	98907	IGR(rps12,trnV-GAC)	IRb	120667	ndhA-intron1	SSC	5.55e-15
	11	40	P	120667	ndhA-intron1	SSC	139754	IGR(trnV-GAC-2,rps12-2)	IRa	5.55e-15
	12	44	P	30997	IGR(trnD-GUC,trnY-GUA)	LSC	30997	IGR(trnD-GUC,trnY-GUA)	LSC	1.85e-13
	13	42	F	44424	ycf3-intron1	LSC	120664	ndhA-intron1	SSC	2.69e-12
	14	39	F	44427	ycf3-intron1	LSC	98907	IGR(rps12,trnV-GAC)	IRb	1.48e-10
	15	39	P	44427	ycf3-intron1	LSC	139755	IGR(trnV-GAC-2,rps12-2)	IRa	1.48e-10
	16	41	P	29565	IGR(petN,psbM)	LSC	29565	IGR(petN,psbM)	LSC	4e-10
	17	38	P	68011	IGR(rpl33,rps18)	LSC	68011	IGR(rpl33,rps18)	LSC	5.62e-10
	18	30	P	8091	trnS-GCU(partical:93.33%)	LSC	46059	trnS-GGA	LSC	5.82e-09
	19	34	P	52379	IGR(ndhC,trnV-UAC)	LSC	52379	IGR(ndhC,trnV-UAC)	LSC	1.15e-07
	20	33	F	22260	rpoC1-intron1	LSC	81817	rpl16-intron1	LSC	1.34e-05
	21	33	P	51880	IGR(ndhC,trnV-UAC)	LSC	51880	IGR(ndhC,trnV-UAC)	LSC	1.34e-05
	22	33	P	57738	IGR(rbcL,accD)	LSC	57738	IGR(rbcL,accD)	LSC	1.34e-05
	23	32	F	91649	ycf2	IRb	91658	ycf2	IRb	4.87e-05
	24	32	P	91649	ycf2	IRb	147011	ycf2-2	IRa	4.87e-05
	25	32	P	91658	ycf2	IRb	147020	ycf2-2	IRa	4.87e-05
	26	32	F	147011	ycf2-2	IRa	147020	ycf2-2	IRa	4.87e-05
	27	31	F	8090	trnS-GCU(partical:90.32%)	LSC	36091	trnS-UGA(partical:90.32%)	LSC	0.000177
	28	31	F	9807	trnG-UCC-exon2	LSC	37062	trnG-GCC	LSC	0.000177
	29	31	P	47159	IGR(rps4,trnT-UGU)	LSC	47159	IGR(rps4,trnT-UGU)	LSC	0.000177
	30	30	P	35939	IGR(psbC,trnS-UGA)	LSC	65487	IGR(psbE,petL)	LSC	0.000638
	31	30	P	36092	trnS-UGA(partical:93.33%)	LSC	46059	trnS-GGA	LSC	0.000638
	32	30	F	39277	psaB	LSC	41501	psaA	LSC	0.000638
	33	30	F	43453	ycf3-intron2	LSC	98928	IGR(rps12,trnV-GAC)	IRb	0.000638
	34	30	P	43453	ycf3-intron2	LSC	139743	IGR(trnV-GAC-2,rps12-2)	IRa	0.000638
	35	30	F	91628	ycf2	IRb	91655	ycf2	IRb	0.000638
	36	30	P	91628	ycf2	IRb	147016	ycf2-2	IRa	0.000638
	37	30	P	91655	ycf2	IRb	147043	ycf2-2	IRa	0.000638
	38	30	F	147016	ycf2-2	IRa	147043	ycf2-2	IRa	0.000638
M. rosea (GenBank: OP778411)	1	67	F	109443	IGR(trnN-GUU,ndhF)	IRb	109508	IGR(trnN-GUU,ndhF)	IRb	6.18e-27
	2	67	P	109443	IGR(trnN-GUU,ndhF)	IRb	130069	ycf1(partical:64.18%)	IRa	6.18e-27
	3	67	P	109508	IGR(trnN-GUU,ndhF)	IRb	130134	IGR(ycf1,trnN-GUU-2)	IRa	6.18e-27
	4	67	F	130069	ycf1(partical:64.18%)	IRa	130134	IGR(ycf1,trnN-GUU-2)	IRa	6.18e-27
	5	51	F	130085	ycf1(partical:52.94%)	IRa	130150	IGR(ycf1,trnN-GUU-2)	IRa	2.04e-19
	6	50	F	109460	IGR(trnN-GUU,ndhF)	IRb	109525	IGR(trnN-GUU,ndhF)	IRb	8.01e-19
	7	50	P	109460	IGR(trnN-GUU,ndhF)	IRb	130069	ycf1(partical:86.00%)	IRa	8.01e-19
	8	50	P	109525	IGR(trnN-GUU,ndhF)	IRb	130134	IGR(ycf1,trnN-GUU-2)	IRa	8.01e-19
	9	48	P	60810	IGR(psaI,ycf4)	LSC	60810	IGR(psaI,ycf4)	LSC	8.67e-16
	10	40	F	99220	IGR(rps12,trnV-GAC)	IRb	121178	ndhA-intron1	SSC	5.6e-15
	11	40	P	121178	ndhA-intron1	SSC	140384	IGR(trnV-GAC-2,rps12-2)	IRa	5.6e-15
	12	44	P	74767	IGR(psbT,psbN)	LSC	74767	IGR(psbT,psbN)	LSC	1.86e-13
	13	42	F	44544	ycf3-intron1	LSC	121175	ndhA-intron1	SSC	2.71e-12
	14	39	F	44547	ycf3-intron1	LSC	99220	IGR(rps12,trnV-GAC)	IRb	1.49e-10
	15	39	P	44547	ycf3-intron1	LSC	140385	IGR(trnV-GAC-2,rps12-2)	IRa	1.49e-10
	16	41	P	29512	IGR(petN,psbM)	LSC	29512	IGR(petN,psbM)	LSC	4.03e-10
	17	34	F	8250	IGR(trnS-GCU,trnG-UCC)	LSC	8275	IGR(trnS-GCU,trnG-UCC)	LSC	2.34e-09
	18	30	P	8082	trnS-GCU(partical:93.33%)	LSC	46196	trnS-GGA	LSC	5.87e-09
	19	34	P	52707	IGR(ndhC,trnV-UAC)	LSC	52707	IGR(ndhC,trnV-UAC)	LSC	1.16e-07
	20	31	C	37067	IGR(psbZ,trnG-GCC)	LSC	37068	IGR(psbZ,trnG-GCC)	LSC	1.36e-07
	21	30	R	37066	IGR(psbZ,trnG-GCC)	LSC	37067	IGR(psbZ,trnG-GCC)	LSC	5.28e-07
	22	31	R	31716	IGR(trnE-UUC,trnT-GGU)	LSC	31716	IGR(trnE-UUC,trnT-GGU)	LSC	6.14e-06
	23	33	F	22224	rpoC1-intron1	LSC	82126	rpl16-intron1	LSC	1.35e-05
	24	33	P	58069	IGR(rbcL,accD)	LSC	58069	IGR(rbcL,accD)	LSC	1.35e-05
	25	33	R	82262	rpl16-intron1	LSC	82270	rpl16-intron1	LSC	1.35e-05
	26	30	F	37067	IGR(psbZ,trnG-GCC)	LSC	37069	IGR(psbZ,trnG-GCC)	LSC	2.3e-05
	27	30	R	67117	IGR(trnP-UGG,psaJ)	LSC	67117	IGR(trnP-UGG,psaJ)	LSC	2.3e-05
	28	32	F	39395	psaB	LSC	41619	psaA	LSC	4.91e-05
	29	31	F	8081	trnS-GCU(partical:90.32%)	LSC	36190	trnS-UGA(partical:90.32%)	LSC	0.000178
	30	31	F	9806	trnG-UCC-exon2	LSC	37170	trnG-GCC	LSC	0.000178
	31	31	F	37067	IGR(psbZ,trnG-GCC)	LSC	37071	IGR(psbZ,trnG-GCC)	LSC	0.000178
	32	31	P	68329	IGR(rpl33,rps18)	LSC	68338	IGR(rpl33,rps18)	LSC	0.000178
	33	30	P	36191	trnS-UGA(partical:93.33%)	LSC	46196	trnS-GGA	LSC	0.000643
	34	30	F	39403	psaB	LSC	41627	psaA	LSC	0.000643
	35	30	F	43573	ycf3-intron2	LSC	99241	IGR(rps12,trnV-GAC)	IRb	0.000643
	36	30	P	43573	ycf3-intron2	LSC	140373	IGR(trnV-GAC-2,rps12-2)	IRa	0.000643
	37	30	F	45505	IGR(ycf3,trnS-GGA)	LSC	110705	ndhF	SSC	0.000643
M. wardii (GenBank: OP778414)	1	67	F	109591	IGR(trnN-GUU,ndhF)	IRb	109656	IGR(trnN-GUU,ndhF)	IRb	6.19e-27
	2	67	P	109591	IGR(trnN-GUU,ndhF)	IRb	130211	ycf1(partical:64.18%)	IRa	6.19e-27
	3	67	P	109656	IGR(trnN-GUU,ndhF)	IRb	130276	IGR(ycf1,trnN-GUU-2)	IRa	6.19e-27
	4	67	F	130211	ycf1(partical:64.18%)	IRa	130276	IGR(ycf1,trnN-GUU-2)	IRa	6.19e-27
	5	51	F	130227	ycf1(partical:52.94%)	IRa	130292	IGR(ycf1,trnN-GUU-2)	IRa	2.05e-19
	6	50	F	109608	IGR(trnN-GUU,ndhF)	IRb	109673	IGR(trnN-GUU,ndhF)	IRb	8.02e-19
	7	50	P	109608	IGR(trnN-GUU,ndhF)	IRb	130211	ycf1(partical:86.00%)	IRa	8.02e-19
	8	50	P	109673	IGR(trnN-GUU,ndhF)	IRb	130276	IGR(ycf1,trnN-GUU-2)	IRa	8.02e-19
	9	48	P	60941	IGR(psaI,ycf4)	LSC	60941	IGR(psaI,ycf4)	LSC	8.69e-16
	10	48	P	74918	psbN(partical:2.08%)	LSC	74918	psbN(partical:2.08%)	LSC	8.69e-16
	11	40	F	99363	IGR(rps12,trnV-GAC)	IRb	121321	ndhA-intron1	SSC	5.61e-15
	12	40	P	121321	ndhA-intron1	SSC	140531	IGR(trnV-GAC-2,rps12-2)	IRa	5.61e-15
	13	42	F	44671	ycf3-intron1	LSC	121318	ndhA-intron1	SSC	2.72e-12
	14	39	F	44674	ycf3-intron1	LSC	99363	IGR(rps12,trnV-GAC)	IRb	1.5e-10
	15	39	P	44674	ycf3-intron1	LSC	140532	IGR(trnV-GAC-2,rps12-2)	IRa	1.5e-10
	16	41	P	29528	IGR(petN,psbM)	LSC	29528	IGR(petN,psbM)	LSC	4.04e-10
	17	30	P	8119	trnS-GCU(partical:93.33%)	LSC	46316	trnS-GGA	LSC	5.88e-09
	18	34	P	52843	IGR(ndhC,trnV-UAC)	LSC	52843	IGR(ndhC,trnV-UAC)	LSC	1.16e-07
	19	30	R	82405	rpl16-intron1	LSC	82408	rpl16-intron1	LSC	5.29e-07
	20	33	F	22238	rpoC1-intron1	LSC	82279	rpl16-intron1	LSC	1.35e-05
	21	33	P	58200	IGR(rbcL,accD)	LSC	58200	IGR(rbcL,accD)	LSC	1.35e-05
	22	30	R	67245	IGR(trnP-UGG,psaJ)	LSC	67245	IGR(trnP-UGG,psaJ)	LSC	2.3e-05
	23	31	F	8118	trnS-GCU(partical:90.32%)	LSC	36335	trnS-UGA(partical:90.32%)	LSC	0.000178
	24	31	F	9802	trnG-UCC-exon2	LSC	37307	trnG-GCC	LSC	0.000178
	25	31	P	68486	IGR(rpl33,rps18)	LSC	110846	ndhF	SSC	0.000178
	26	30	F	11688	IGR(atpA,atpF)	LSC	30589	IGR(psbM,trnD-GUC)	LSC	0.000645
	27	30	P	36336	trnS-UGA(partical:93.33%)	LSC	46316	trnS-GGA	LSC	0.000645
	28	30	F	39530	psaB	LSC	41754	psaA	LSC	0.000645
	29	30	F	43700	ycf3-intron2	LSC	99384	IGR(rps12,trnV-GAC)	IRb	0.000645
	30	30	P	43700	ycf3-intron2	LSC	140520	IGR(trnV-GAC-2,rps12-2)	IRa	0.000645
