# Supplementary material for: Insights into the phylogenetic relationships and species boundaries of the Myricaria squamosa complex (Tamaricaceae) based on the complete chloroplast genome
Source: PeerJ. 2023 Dec 11;11:e16642. doi: 10.7717/peerj.16642 (PMC10720482; doi:10.7717/peerj.16642)
Supplement: Supplemental Information 9 [file peerj-11-16642-s009.xlsx]

## Sheet: Sheet1
Table S8. Minimum genetic distances between tentative species and maximum genetic distances within each of the identified species according to plastome phylogenetic analyses.
Tentative species suggested in this study	Lineages	p-distance
		maximum intra-species	minimum inter-species	maximum inter-species
M. squamosa	P1 and P2	0.000913775	0.0014342919 (vs P2)	0.0082404014 (vs P6)
M. laxiflora	P3	0.00083378	0.0023145447 (vs P1)	0.0084571532 (vs P6)
M. wardii	P4	0.000212825	0.0010083968 (vs P5)	0.0071682733 (vs P6)
M. rosea	P5	0.000704125	0.0010083968 (vs P4)	0.0069138134 (vs P6)
M. elegans	P6	0.00138022	0.0066408806 (vs P5)	0.0084571532 (vs P3)
